# Supplementary material for: Genomic diversity and evolution of the Hawaiian Islands endemic Kokia (Malvaceae)
Source: G3 (Bethesda). 2024 Aug 6;14(10):jkae180. doi: 10.1093/g3journal/jkae180 (PMC11457090; doi:10.1093/g3journal/jkae180)
Supplement: jkae180_Supplementary_Data [file jkae180_supplementary_data.zip]

Archive with 3 entries (3 files):
- Figure_S1_G3-2024-405044.docx
- Figure_S2_G3-2024-405044.docx
- Figure_S3_G3-2024-405044.docx
